# Supplementary material for: In Silico Screen Identifies a New Family of Agonists for the Bacterial Mechanosensitive Channel MscL
Source: Antibiotics (Basel). 2022 Mar 24;11(4):433. doi: 10.3390/antibiotics11040433 (PMC9030384; doi:10.3390/antibiotics11040433)
Supplement: Supplementary file 1 [file antibiotics-11-00433-s001.zip]

Archive with 1 entries (1 files):
- antibiotics-1628176-supplementary.pdf
